# Supplementary material for: Diversity and Functional Insights into Endophytic Fungi in Halophytes from West Ordos Desert Ecosystems
Source: J Fungi (Basel). 2025 Jan 4;11(1):30. doi: 10.3390/jof11010030 (PMC11766765; doi:10.3390/jof11010030)
Supplement: Supplementary file 1 [file jof-11-00030-s001.zip]

Archive with 1 entries (1 files):
- jof-3345074-supplementary.pdf
